# Supplementary material for: A Novel Ultrasound Thermometry Method Based on Thermal Strain and Short and Constant Acoustic Bursts: Preliminary Study in Phantoms
Source: Sensors (Basel). 2025 Jan 10;25(2):385. doi: 10.3390/s25020385 (PMC11769532; doi:10.3390/s25020385)
Supplement: Supplementary file 1 [file sensors-25-00385-s001.zip]

Archive with 1 entries (1 files):
- sensors-3330680-supplementary.pdf
